# Supplementary material for: A novel refined pyroptosis and inflammasome-related genes signature for predicting prognosis and immune microenvironment in pancreatic ductal adenocarcinoma
Source: Sci Rep. 2022 Nov 1;12:18384. doi: 10.1038/s41598-022-22864-z (PMC9626462; doi:10.1038/s41598-022-22864-z)
Supplement: Supplementary file 2 — Supplementary Information 2. [file 41598_2022_22864_MOESM2_ESM.xlsx]

## Sheet: Supplementary Table 1
Supplementary Table 1. Clinical data of 145 PDAC samples from TCGA database
Sample ID	OS (months)	Event	Age	Gender	PORT	Surgical.Margin	Histologic.Grade	Pathologic.Grade	T	N	M
TCGA-IB-8127-01	17.15	0	59	1	0	1	2	2	3	1	0
TCGA-3A-A9IH-01	33.54	0	66	0	0	0	2	1	1	0	1
TCGA-IB-AAUS-01	7.39	0	84	0	0	1	2	2	3	1	0
TCGA-3E-AAAY-01	75.07	0	67	1	0	NA	3	2	3	1	1
TCGA-3A-A9I7-01	43.46	0	45	1	1	0	2	2	3	1	1
TCGA-F2-7273-01	19.45	1	54	1	1	1	3	2	3	1	0
TCGA-3A-A9IU-01	15.05	1	65	1	0	0	3	2	3	1	1
TCGA-IB-7897-01	15.97	1	53	0	0	0	2	2	3	1	0
TCGA-S4-A8RM-01	24.21	0	67	1	0	0	3	2	3	1	1
TCGA-IB-7885-01	41.29	0	78	0	0	0	2	2	3	1	0
TCGA-IB-7645-01	49.34	1	44	0	0	0	1	2	3	1	0
TCGA-IB-AAUU-01	8.05	0	35	1	0	0	3	2	3	1	0
TCGA-HZ-8637-01	16.98	1	76	0	NA	0	3	2	3	1	1
TCGA-2J-AAB8-01	2.63	0	71	1	NA	1	3	2	3	1	0
TCGA-OE-A75W-01	8.77	1	75	1	NA	0	1	2	3	0	0
TCGA-IB-AAUO-01	7.85	1	64	0	0	1	3	2	3	1	0
TCGA-IB-A5SS-01	15.11	1	64	0	0	0	3	2	3	1	0
TCGA-PZ-A5RE-01	15.44	1	44	0	1	NA	3	2	3	1	1
TCGA-US-A77J-01	18.66	1	81	0	NA	0	2	2	3	1	1
TCGA-YB-A89D-01	11.5	0	59	1	1	0	2	2	3	1	1
TCGA-FB-AAPP-01	15.93	1	71	1	1	0	3	2	3	1	1
TCGA-HZ-7918-01	31.83	0	72	1	NA	0	3	2	3	1	0
TCGA-XD-AAUH-01	12.98	0	57	0	1	2	2	2	3	1	0
TCGA-HZ-8315-01	9.82	1	54	0	NA	1	2	2	3	0	1
TCGA-IB-7649-01	15.34	1	73	0	0	1	2	2	3	1	0
TCGA-2J-AABU-01	9.1	1	56	1	0	0	3	2	3	1	0
TCGA-HZ-8317-01	12.42	1	69	0	NA	1	1	2	3	1	1
TCGA-RB-AA9M-01	9.4	0	43	1	1	0	3	2	1	1	1
TCGA-2J-AABE-01	22.21	0	73	1	1	0	2	2	3	0	0
TCGA-IB-AAUP-01	14.16	0	68	1	0	1	2	2	3	1	0
TCGA-FB-AAPZ-01	23.52	0	54	1	0	0	3	2	2	1	1
TCGA-IB-7887-01	3.61	1	62	0	0	1	2	2	3	1	0
TCGA-2L-AAQJ-01	12.94	1	49	0	0	1	2	3	0	0	1
TCGA-RL-AAAS-01	0.3	0	60	0	0	0	2	1	2	0	0
TCGA-FB-A4P5-01	5.88	1	69	0	NA	0	2	2	3	1	1
TCGA-3A-A9IZ-01	10.12	1	47	1	0	1	2	2	3	1	1
TCGA-US-A779-01	16.79	1	54	0	NA	0	1	2	3	1	1
TCGA-US-A77G-01	0.39	1	64	1	0	0	2	2	3	1	1
TCGA-FB-AAQ0-01	15.54	1	68	1	0	0	3	2	3	0	1
TCGA-IB-7646-01	4.76	1	60	1	0	1	2	2	3	1	0
TCGA-IB-A6UG-01	1.35	1	65	1	0	1	3	2	3	1	0
TCGA-IB-AAUQ-01	6.01	1	50	1	0	1	2	2	3	1	0
TCGA-IB-A5SQ-01	7.19	1	56	0	0	0	2	1	2	0	0
TCGA-2L-AAQA-01	4.7	1	76	1	0	1	2	2	3	1	1
TCGA-HV-AA8X-01	17.48	1	75	0	0	2	2	2	2	1	1
TCGA-IB-7652-01	36.66	0	49	0	0	1	2	2	3	1	0
TCGA-HZ-7922-01	0.13	0	61	0	NA	0	1	2	3	1	1
TCGA-S4-A8RO-01	17.25	0	75	0	1	1	2	2	3	1	1
TCGA-IB-7893-01	3.84	1	64	1	0	0	3	2	3	0	0
TCGA-Z5-AAPL-01	15.34	0	74	0	0	0	1	2	3	0	0
TCGA-HZ-8003-01	19.58	1	65	0	NA	0	2	2	3	1	1
TCGA-HZ-A49H-01	16.13	0	68	0	NA	0	2	2	3	1	1
TCGA-3A-A9J0-01	24.41	0	75	1	0	0	2	2	3	1	1
TCGA-HV-A5A5-01	9.49	0	61	0	0	NA	2	2	3	1	0
TCGA-HZ-7923-01	10.32	0	65	1	NA	0	2	2	3	0	1
TCGA-2J-AAB9-01	20.6	1	70	0	1	0	1	2	3	1	0
TCGA-F2-6880-01	9.69	0	70	1	0	0	1	2	3	1	0
TCGA-IB-AAUR-01	11.1	0	67	1	0	1	1	2	3	1	0
TCGA-IB-7654-01	15.64	1	80	1	0	0	2	2	2	1	0
TCGA-3A-A9I9-01	20.83	1	67	1	1	0	2	2	3	0	1
TCGA-IB-A5ST-01	20.86	0	64	0	NA	0	2	2	3	1	0
TCGA-2J-AABF-01	22.7	1	73	1	1	1	3	2	3	1	0
TCGA-IB-AAUW-01	7.56	1	63	0	0	0	3	2	3	1	0
TCGA-LB-A8F3-01	12.45	0	64	0	NA	0	1	2	3	0	1
TCGA-2J-AABO-01	14.45	0	43	1	1	0	2	2	3	1	0
TCGA-IB-A5SO-01	11.99	1	71	1	0	0	2	2	3	1	0
TCGA-M8-A5N4-01	19.19	0	48	0	1	1	2	2	3	0	0
TCGA-2L-AAQI-01	3.38	1	66	1	0	1	3	2	3	1	1
TCGA-HZ-A8P1-01	0.23	0	81	1	NA	0	1	1	2	0	1
TCGA-IB-AAUV-01	13.27	0	49	1	0	0	2	2	3	1	0
TCGA-HZ-7925-01	20.17	1	66	1	NA	0	2	2	3	1	1
TCGA-IB-A7LX-01	8.21	1	57	1	0	0	2	2	3	1	1
TCGA-HZ-7926-01	17.02	1	57	1	NA	0	1	2	3	1	1
TCGA-HZ-8001-01	23.19	0	69	1	NA	0	2	3	0	0	1
TCGA-3E-AAAZ-01	71.68	1	71	1	NA	NA	2	2	3	0	1
TCGA-LB-A7SX-01	12.91	1	74	0	0	1	2	2	3	1	1
TCGA-HV-A5A4-01	7.62	0	72	0	0	NA	2	2	3	0	1
TCGA-IB-7889-01	15.8	1	85	0	0	0	1	2	3	1	0
TCGA-2J-AABV-01	21.42	1	74	1	0	1	1	2	3	1	0
TCGA-IB-7891-01	29.99	1	49	0	0	0	1	2	3	1	0
TCGA-IB-AAUM-01	0.26	0	76	1	0	0	3	2	2	1	0
TCGA-3A-A9IX-01	34.07	0	40	1	1	0	2	1	1	0	1
TCGA-XD-AAUG-01	13.8	0	66	0	0	0	2	4	3	1	2
TCGA-2L-AAQE-01	22.47	1	56	1	0	0	2	2	3	1	0
TCGA-FB-AAQ2-01	5.03	1	81	0	0	1	3	2	3	1	1
TCGA-LB-A9Q5-01	10.28	1	63	0	0	0	3	2	3	1	1
TCGA-YY-A8LH-01	66.23	0	61	0	1	0	3	2	3	1	1
TCGA-FB-AAQ1-01	4.04	1	49	1	0	1	2	2	3	1	1
TCGA-HV-A5A6-01	66.89	1	65	0	0	0	1	2	3	1	0
TCGA-FB-AAQ3-01	1.02	1	65	0	0	0	2	2	3	1	1
TCGA-HZ-A77O-01	5.26	1	77	0	NA	0	2	2	2	1	1
TCGA-FB-A4P6-01	25.2	0	54	1	NA	NA	1	2	3	1	1
TCGA-FB-A78T-01	12.32	1	71	0	NA	0	2	2	3	1	0
TCGA-2J-AAB6-01	9.63	1	75	1	0	0	2	2	3	0	0
TCGA-IB-7890-01	19.65	1	73	1	0	0	3	1	2	0	0
TCGA-HZ-8005-01	3.94	1	81	1	0	1	3	2	3	1	1
TCGA-IB-A5SP-01	15.83	0	77	1	0	1	2	2	3	0	0
TCGA-F2-A44G-01	7.65	1	79	0	1	1	2	2	3	1	0
TCGA-IB-7644-01	12.94	1	65	0	0	1	2	4	3	1	2
TCGA-F2-A7TX-01	3.12	1	77	1	0	1	3	2	3	1	0
TCGA-HV-AA8V-01	30.22	0	50	1	0	2	3	2	3	1	1
TCGA-IB-8126-01	15.18	0	79	0	NA	1	1	3	0	1	0
TCGA-FB-A5VM-01	16.36	1	74	1	NA	0	3	1	2	0	0
TCGA-FB-AAPU-01	12.52	1	41	0	0	1	2	2	3	0	1
TCGA-F2-A44H-01	19.25	0	65	1	1	0	2	2	3	0	0
TCGA-HZ-A4BH-01	6.37	0	75	1	NA	1	3	2	3	1	1
TCGA-HZ-A49G-01	21.68	0	58	0	NA	1	2	2	2	1	1
TCGA-HZ-7924-01	27.6	0	60	0	NA	0	2	2	3	0	1
TCGA-F2-7276-01	7.1	1	64	1	0	0	1	2	3	1	0
TCGA-2J-AABR-01	14.39	0	60	0	1	0	3	2	3	0	0
TCGA-3A-A9IB-01	7.36	1	69	0	0	0	3	2	3	1	1
TCGA-HV-A7OL-01	8.28	0	70	1	0	2	2	2	3	0	1
TCGA-FB-AAPS-01	7.49	0	62	0	1	0	2	2	2	1	1
TCGA-HV-A5A3-01	4.2	1	50	1	0	NA	2	2	3	0	1
TCGA-2J-AABA-01	19.94	1	55	1	0	1	2	2	3	1	0
TCGA-XD-AAUL-01	16.36	0	56	1	0	0	2	2	3	0	1
TCGA-IB-7886-01	4.04	1	80	1	0	1	3	2	3	1	0
TCGA-IB-A6UF-01	21.88	0	63	1	0	1	2	2	3	1	0
TCGA-US-A774-01	22.83	1	76	0	0	0	3	2	3	1	1
TCGA-HZ-7920-01	7.75	1	71	1	NA	0	2	1	2	0	1
TCGA-HZ-8002-01	12.02	1	61	1	NA	0	2	2	3	1	1
TCGA-XN-A8T3-01	31.24	0	67	1	1	1	2	1	2	0	0
TCGA-FB-AAPY-01	34.79	1	71	1	1	0	2	2	2	1	1
TCGA-IB-A7M4-01	15.87	0	81	1	0	0	3	2	3	1	1
TCGA-FB-AAPQ-01	37.12	1	65	1	0	0	2	2	3	1	1
TCGA-S4-A8RP-01	23.06	1	77	0	1	0	3	2	3	1	1
TCGA-HZ-A49I-01	10.12	1	77	1	NA	1	2	2	3	1	1
TCGA-L1-A7W4-01	9.13	1	48	0	0	2	3	2	3	1	0
TCGA-IB-7651-01	19.81	1	64	0	0	0	2	2	3	1	0
TCGA-IB-7888-01	43.76	1	66	0	0	0	2	2	3	0	0
TCGA-HZ-7919-01	19.48	1	52	0	NA	1	2	2	3	1	0
TCGA-2L-AAQL-01	9.59	1	82	1	0	0	3	2	3	1	1
TCGA-HZ-8636-01	17.9	1	58	0	NA	1	3	4	3	0	2
TCGA-XD-AAUI-01	12.02	1	50	0	0	1	2	2	3	1	1
TCGA-2J-AABT-01	10.48	0	72	0	NA	0	2	2	3	1	0
TCGA-3A-A9IC-01	24.24	1	61	0	1	0	2	2	3	1	1
TCGA-IB-AAUN-01	4.73	1	74	0	0	1	2	1	2	0	0
TCGA-Q3-AA2A-01	3.12	0	64	0	0	0	1	1	3	1	1
TCGA-FB-A545-01	24.05	1	72	0	NA	NA	2	2	3	1	0
TCGA-FB-AAQ6-01	8.02	1	85	1	0	0	2	1	1	0	1
TCGA-F2-A8YN-01	16.98	0	76	1	0	1	2	2	3	0	0
TCGA-2J-AABK-01	15.9	0	71	1	1	1	2	2	3	1	0
TCGA-H6-8124-01	12.88	0	56	0	1	0	3	2	3	1	0
TCGA-Q3-A5QY-01	13.67	0	58	1	0	0	2	2	3	1	1
TCGA-HZ-A8P0-01	0	0	76	1	NA	0	1	2	3	1	1

## Sheet: Supplementary Table 2
Supplementary Table 2. Survival information of 177 PDAC samples from ICGC database
Sample ID	OS (years)	Event
DO221543	5.60274	0
DO221546	1.31507	1
DO224648	2.62466	1
DO224656	3.30959	1
DO224705	1.24658	1
DO224714	1.19726	1
DO224719	1.43014	1
DO224724	0.641096	1
DO224734	0.742466	1
DO224750	0.452055	1
DO224758	0.178082	1
DO224770	0.547945	0
DO224779	0.624658	1
DO224782	1.06575	1
DO227544	0.361644	1
DO227558	0.591781	1
DO227570	0.309589	1
DO227596	0.389041	1
DO227604	0.449315	1
DO227687	2.25479	1
DO227736	0.432877	1
DO230463	1.5726	1
DO35082	1.01644	1
DO35126	0.767123	1
DO35128	0.989041	1
DO35140	3.45753	1
DO35144	0.852055	1
DO35152	0.90411	1
DO35184	0.279452	1
DO35198	1.26849	1
DO35210	2.4274	1
DO35222	3.38082	1
DO35226	1.71781	1
DO35242	0.550685	1
DO35258	0.991781	1
DO35290	1.84384	1
DO35305	2.04384	1
DO35350	0.4	1
DO35454	0.863014	1
DO49418	3.96712	1
DO49419	1.86575	1
DO49424	0.934247	1
DO49430	2.24932	1
DO49433	1.24932	1
DO49439	1.66575	1
DO49448	2.60548	1
DO49457	2.47671	0
DO49460	2.10137	1
DO49463	2	1
DO49469	1.56986	1
DO49472	1.58356	1
DO49475	1.72055	1
DO49478	1.78904	0
DO51466	0.961644	1
DO51467	1.29041	1
DO51468	2.96712	1
DO51470	1.21644	1
DO51474	4.47397	0
DO51476	4.31781	1
DO51478	0.852055	1
DO51480	0.624658	1
DO51482	1.03836	1
DO51483	0.293151	1
DO51485	5.14795	1
DO51490	0.635616	1
DO51491	1.47671	0
DO51492	0.772603	1
DO51493	1.40274	1
DO51494	1.72877	1
DO51495	1.99726	1
DO51503	2.29315	1
DO51505	0.961644	1
DO51507	7.04384	1
DO51510	0.786301	1
DO51511	1.62192	1
DO51512	0.50411	1
DO51518	0.353425	1
DO51523	0.871233	1
DO51526	3.78082	1
DO51527	0.956164	1
DO51528	6.36986	0
DO51529	0.756164	1
DO51531	3.48767	1
DO51534	0.761644	1
DO51535	2.09315	1
DO51536	1.22192	1
DO51540	0.386301	1
DO51541	0.890411	1
DO221539	4.74795	0
DO221540	0.794521	1
DO221541	0.534247	1
DO221542	1.0274	0
DO221544	1.27945	0
DO221545	0.712329	0
DO224575	2.26301	1
DO224633	2.03288	1
DO224642	1.49863	1
DO224688	1.73425	1
DO224698	1.29315	1
DO224712	0.654795	1
DO224740	1.87397	1
DO224745	1.24932	1
DO224752	0.70411	0
DO224764	0.668493	0
DO224767	0.887671	1
DO224776	0.550685	1
DO224784	2.23562	1
DO227531	0.526027	1
DO227564	0.594521	1
DO227581	0.484932	1
DO227633	2.94247	1
DO227648	0.852055	1
DO227671	1.84384	1
DO227684	2.0411	1
DO227695	1.45479	1
DO227704	1.86575	1
DO227742	1.32055	1
DO230464	0.465753	1
DO35083	3.46301	0
DO35085	0.613699	1
DO35116	4.50959	0
DO35136	3.69041	0
DO35148	2.77534	1
DO35228	4.44658	0
DO35230	0.720548	1
DO35236	3.67945	0
DO35330	3.72329	1
DO35360	5.95616	0
DO35365	2.43562	0
DO35442	3.64658	0
DO35496	2.93699	1
DO49420	3.18904	0
DO49421	1.05479	1
DO49427	4.06301	0
DO49436	1.81644	1
DO49442	2.72603	1
DO49451	2.51507	1
DO49454	0.805479	1
DO49481	1.04932	1
DO51464	0.394521	1
DO51465	3.3589	1
DO51469	0.860274	1
DO51472	1.61644	1
DO51473	11.7507	1
DO51475	4.99726	1
DO51479	4.63288	0
DO51481	1.60822	1
DO51484	4	1
DO51487	7	0
DO51489	3.43288	0
DO51496	0.539726	1
DO51497	0.857534	1
DO51498	0.805479	1
DO51500	1.32055	0
DO51501	0.805479	1
DO51502	0.849315	1
DO51504	1.35342	1
DO51506	2.92603	1
DO51509	1.41096	1
DO51513	1.09589	0
DO51514	3.26301	1
DO51515	4.92877	0
DO51517	3.80548	1
DO51519	1.5863	1
DO51520	0.380822	1
DO51522	0.550685	1
DO51524	3.4274	0
DO51525	1.89041	1
DO51532	4.82466	0
DO51533	11.4329	0
DO51537	1.37808	1
DO51538	0.989041	1
DO51542	1.01096	1
DO51543	3.92055	1
DO51545	0.520548	1
DO51548	5.96438	0
DO51549	0.627397	0

## Sheet: Supplementary Table 3
Supplementary Table 3. Candidate Pyroptosis & Inflammasome-related genes
	gene
1	A3GALT2
2	ABCA1
3	ABRAXAS2
4	ACE2
5	ACKR2
6	ACTA2
7	ACTR3
8	ADAM10
9	ADGRE2
10	ADIPOQ
11	AGER
12	AGT
13	AIM2
14	AKT1
15	ALK
16	ALMS1
17	AMOT
18	AMOTL1
19	ANGPTL4
20	ANO6
21	ANXA2
22	APAF1
23	APIP
24	APOA1
25	APOC3
26	APOE
27	APOL1
28	APP
29	ARIH2
30	ARMC2
31	ARRB2
32	ARRDC3
33	ATAT1
34	ATF4
35	ATF6
36	ATG16L1
37	ATG5
38	ATM
39	ATN1
40	ATP1B3
41	ATP6V0A2
42	BAK1
43	BAX
44	BCL10
45	BCL2
46	BCL2L1
47	BCL2L11
48	BCL6
49	BCO2
50	BECN1
51	BIRC2
52	BIRC3
53	BMPR2
54	BNIP3
55	BRCA1
56	BRCC3
57	BST2
58	BTK
59	C1QTNF9
60	C3
61	C5
62	C7
63	C9
64	CAMP
65	CANT1
66	CAPN1
67	CAPN5
68	CARD11
69	CARD14
70	CARD16
71	CARD17
72	CARD6
73	CARD8
74	CARD9
75	CASP1
76	CASP12
77	CASP3
78	CASP4
79	CASP5
80	CASP6
81	CASP7
82	CASP8
83	CASP9
84	CASR
85	CBLB
86	CC2D1A
87	CCDC85C
88	CCL19
89	CCL2
90	CCL3
91	CCL4
92	CCL5
93	CCR7
94	CD14
95	CD209
96	CD274
97	CD36
98	CD40
99	CD44
100	CD46
101	CDK5
102	CDKN3
103	CEACAM1
104	CEBPB
105	CEBPE
106	CEP131
107	CFH
108	CFHR1
109	CFLAR
110	CFTR
111	CGAS
112	CHEK2
113	CHI3L1
114	CHMP2A
115	CHMP2B
116	CHMP3
117	CHMP4A
118	CHMP4B
119	CHMP4C
120	CHMP6
121	CHMP7
122	CHRFAM7A
123	CHRNA5
124	CHRNA7
125	CHUK
126	CIAPIN1
127	CLEC4D
128	CLEC5A
129	CLEC6A
130	CLEC7A
131	CLINT1
132	CNOT8
133	CNR1
134	CNR2
135	CORO1B
136	CPTP
137	CREB1
138	CRKL
139	CRP
140	CTLA4
141	CTSB
142	CTSG
143	CUL1
144	CUL3
145	CXCL1
146	CXCL8
147	CXCL9
148	CYBA
149	CYBB
150	CYCS
151	CYLD
152	DCP1A
153	DCP2
154	DDX10
155	DDX19A
156	DDX3X
157	DDX58
158	DDX6
159	DEPTOR
160	DHX33
161	DHX9
162	DICER1
163	DMD
164	DNAH8
165	DNAJC28
166	DNM1L
167	DPEP1
168	DPP9
169	DPY30
170	DRC7
171	DROSHA
172	DUSP1
173	DUSP10
174	DYSF
175	ECE1
176	EDN1
177	EEF2K
178	EGFR
179	EHMT1
180	EIF2AK2
181	EIF4B
182	EIF4G1
183	EIF4G2
184	ELANE
185	ELAVL1
186	ELOVL6
187	ENPP2
188	ENTPD7
189	EP300
190	EPS15L1
191	ERAP1
192	ERAP2
193	ERC1
194	ERN1
195	ESR2
196	FADD
197	FAF1
198	FAM184A
199	FANCA
200	FANCC
201	FASN
202	FBXL2
203	FCER1G
204	FCGR1A
205	FCHO2
206	FFAR1
207	FFAR4
208	FGF2
209	FLG
210	FLII
211	FLNA
212	FLT3
213	FN1
214	FNDC5
215	FOS
216	FOSB
217	FOSL1
218	FOXO3
219	FSTL1
220	FSTL5
221	FUNDC1
222	FURIN
223	FYN
224	GABARAP
225	GABARAPL1
226	GABARAPL2
227	GATM
228	GBP1
229	GBP5
230	GEMIN5
231	GIGYF2
232	GJA1
233	GLMN
234	GLTP
235	GPER1
236	GPSM3
237	GSDMA
238	GSDMB
239	GSDMC
240	GSDMD
241	GSDME
242	GSTO1
243	GZMA
244	GZMB
245	H2AX
246	H2BC21
247	H2BU1
248	HAVCR2
249	HCAR1
250	HCRT
251	HDAC6
252	HELLS
253	HIF1A
254	HK1
255	HLA-G
256	HMGB1
257	HMGCR
258	HMOX1
259	HNRNPC
260	HPSE
261	HSF2
262	HSP90AA1
263	HSP90AB1
264	HSPA1A
265	HSPA4
266	HSPA8
267	HSPB8
268	HSPD1
269	HTR3A
270	IAPP
271	IFI16
272	IFIH1
273	IFNG
274	IKBKB
275	IKBKE
276	IKBKG
277	IL10
278	IL12B
279	IL13
280	IL13RA2
281	IL15
282	IL18
283	IL18BP
284	IL18R1
285	IL19
286	IL1A
287	IL1B
288	IL1R1
289	IL1RAP
290	IL1RAPL2
291	IL1RL2
292	IL1RN
293	IL2
294	IL20
295	IL23A
296	IL26
297	IL27
298	IL32
299	IL33
300	IL36B
301	IL36G
302	IL37
303	IL6
304	IL6ST
305	ILF2
306	INPP4B
307	INPP5D
308	INS
309	IRAK1
310	IRAK3
311	IRAK4
312	IRF1
313	IRF2
314	IRF3
315	IRF7
316	IRGM
317	ITGA5
318	ITGAM
319	ITGB1
320	ITGB2
321	ITLN1
322	ITPKC
323	JAK1
324	JAK2
325	JUN
326	JUNB
327	JUND
328	KCNA3
329	KCNN4
330	KEAP1
331	KLF4
332	KPNA1
333	LACC1
334	LARP1
335	LBP
336	LDLR
337	LEMD3
338	LEP
339	LGALS3
340	LIG3
341	LPIN2
342	LRPPRC
343	LRRFIP2
344	LTBR
345	LY96
346	LYST
347	MALT1
348	MAP1LC3A
349	MAP1LC3B
350	MAP1LC3C
351	MAP2K1
352	MAP2K3
353	MAP2K4
354	MAP2K6
355	MAP2K7
356	MAP3K7
357	MAP4
358	MAPK1
359	MAPK10
360	MAPK11
361	MAPK12
362	MAPK13
363	MAPK14
364	MAPK8
365	MAPK9
366	MAPRE1
367	MARCHF7
368	MARK4
369	MATN2
370	MAVS
371	MCM4
372	MDM2
373	MEFV
374	MERTK
375	MID2
376	MIF
377	MKI67
378	MLKL
379	MLX
380	MMP2
381	MMP9
382	MRE11
383	MRTFB
384	MST1
385	MTDH
386	MTOR
387	MUC1
388	MUC5AC
389	MVK
390	MYD88
391	MYO1C
392	NAA15
393	NAIP
394	NAPRT
395	NCF1
396	NEDD8
397	NEK7
398	NFAT5
399	NFE2L2
400	NFKB1
401	NFKB2
402	NFKBIA
403	NFKBIB
404	NFKBIE
405	NFKBIZ
406	NGF
407	NLRC3
408	NLRC4
409	NLRC5
410	NLRP1
411	NLRP11
412	NLRP12
413	NLRP14
414	NLRP2
415	NLRP2B
416	NLRP3
417	NLRP4
418	NLRP6
419	NLRP7
420	NLRP9
421	NLRX1
422	NOD1
423	NOD2
424	NOS1
425	NOS2
426	NOX1
427	NOX4
428	NPNT
429	NPPA
430	NPPB
431	NR0B2
432	NR1H2
433	NR1H3
434	NR1I2
435	NR3C1
436	NRG1
437	NRXN3
438	NSFL1C
439	NUP107
440	NUP214
441	OGG1
442	OLR1
443	OPTN
444	ORMDL3
445	OSBP
446	OSBPL1A
447	P2RX4
448	P2RX7
449	P2RY1
450	P2RY2
451	PANX1
452	PARP1
453	PDCD1
454	PDLIM1
455	PDLIM5
456	PDLIM7
457	PECAM1
458	PGM1
459	PHB2
460	PIK3CA
461	PIK3CB
462	PIK3CG
463	PINK1
464	PKD2
465	PKM
466	PLA2G6
467	PLIN2
468	PLK4
469	PLXNB2
470	PML
471	POP1
472	PPARG
473	PRDM1
474	PRF1
475	PRKD1
476	PRKN
477	PRRC2C
478	PRTN3
479	PSMC5
480	PSTPIP1
481	PSTPIP2
482	PTGDR
483	PTGS2
484	PTPN11
485	PTPN12
486	PTPN2
487	PTPN22
488	PYCARD
489	PYDC1
490	RAB1A
491	RAC1
492	RALB
493	RANGAP1
494	RBCK1
495	RBP4
496	RBX1
497	REL
498	RELA
499	RELB
500	RHOB
501	RIPK1
502	RIPK2
503	RIPK3
504	RNASEL
505	RNF31
506	RPAP3
507	RSAD2
508	S100A12
509	S100A8
510	S100A9
511	S100B
512	SAA1
513	SAA4
514	SAMHD1
515	SARM1
516	SCAP
517	SCNN1B
518	SEMA4D
519	SENP3
520	SEPTIN9
521	SERBP1
522	SERPINA1
523	SERPINB1
524	SESN2
525	SHARPIN
526	SIGLEC1
527	SIGLEC5
528	SIRT1
529	SIRT2
530	SIRT3
531	SKA3
532	SKP1
533	SLC25A4
534	SLC2A1
535	SLC30A6
536	SLC6A4
537	SLPI
538	SNCA
539	SNRNP70
540	SNX2
541	SNX5
542	SOCS1
543	SOD1
544	SOD2
545	SPAST
546	SPATA2
547	SPATA2L
548	SQSTM1
549	SRD5A2
550	SREBF1
551	SREBF2
552	STAMBP
553	STAT1
554	STAT3
555	STIM1
556	STING1
557	STK4
558	STMP1
559	STUB1
560	SUGT1
561	SUMO1
562	SUV39H1
563	SYK
564	SYNGAP1
565	TAB2
566	TAGLN
567	TBK1
568	TET2
569	TEX12
570	TFAM
571	TFEB
572	TGFB1
573	TGIF1
574	TGM2
575	TICAM1
576	TICAM2
577	TIFA
578	TIRAP
579	TLR1
580	TLR10
581	TLR2
582	TLR3
583	TLR4
584	TLR5
585	TLR6
586	TLR7
587	TLR8
588	TLR9
589	TMBIM6
590	TMPRSS15
591	TNF
592	TNFAIP3
593	TNFSF10
594	TNKS1BP1
595	TNRC6B
596	TOMM40
597	TP53
598	TP63
599	TP73
600	TPM4
601	TRAF2
602	TRAF3
603	TRAF6
604	TREM2
605	TRIM11
606	TRIM16
607	TRIM21
608	TRIM22
609	TRIM25
610	TRIM31
611	TRIM33
612	TRIM65
613	TRIM8
614	TRPM2
615	TSHZ2
616	TSLP
617	TSPO
618	TUBB6
619	TXN
620	TXNIP
621	TYK2
622	UBC
623	UBE2D1
624	UBE2D2
625	UBE2D3
626	UBE2E1
627	UBE2G1
628	UBE2N
629	UBE2O
630	UBE3A
631	UBR2
632	UBR5
633	UCP2
634	ULK1
635	UMOD
636	USP47
637	USP50
638	USP7
639	USP8
640	VASP
641	VDR
642	VEGFA
643	VIM
644	WAS
645	WDR1
646	WDR90
647	XDH
648	YEATS2
649	ZBP1
650	ZER1
651	ZFP36
652	ZFP91
653	ZNF7
654	ZYG11B

## Sheet: Supplementary Table 4
Supplementary Table 4. One-way ANOVA test of 654 Candidate Pyroptosis & Inflammasome-related genes
	gene	pvalue
1	A3GALT2	0.37433
2	ABCA1	0.52878
3	ABRAXAS2	0.139193
4	ACE2	0.864913
5	ACKR2	0.846732
6	ACTA2	0.0398706
7	ACTR3	0.504909
8	ADAM10	0.75968
9	ADGRE2	0.960179
10	ADIPOQ	0.237801
11	AGER	0.587315
12	AGT	0.950547
13	AIM2	0.791911
14	AKT1	0.123227
15	ALK	0.8371
16	ALMS1	0.266335
17	AMOT	0.0563319
18	AMOTL1	0.836411
19	ANGPTL4	0.614351
20	ANO6	0.80676
21	ANXA2	0.87943
22	APAF1	0.301918
23	APIP	0.884502
24	APOA1	0.900444
25	APOC3	0.816423
26	APOE	0.823085
27	APOL1	0.817436
28	APP	0.867969
29	ARIH2	0.816271
30	ARMC2	0.151546
31	ARRB2	0.817901
32	ARRDC3	0.901613
33	ATAT1	0.720027
34	ATF4	0.619641
35	ATF6	0.209829
36	ATG16L1	0.827894
37	ATG5	0.846014
38	ATM	0.666062
39	ATN1	0.308536
40	ATP1B3	0.270258
41	ATP6V0A2	0.87867
42	BAK1	0.524564
43	BAX	0.932759
44	BCL10	0.197092
45	BCL2	0.97964
46	BCL2L1	0.978579
47	BCL2L11	0.821259
48	BCL6	0.471083
49	BCO2	0.80733
50	BECN1	0.521607
51	BIRC2	0.491484
52	BIRC3	0.318769
53	BMPR2	0.103703
54	BNIP3	0.734248
55	BRCA1	0.422013
56	BRCC3	0.269675
57	BST2	0.527004
58	BTK	0.9075
59	C1QTNF9	0.00070991
60	C3	0.96896
61	C5	0.779375
62	C7	0.537282
63	C9	0.910344
64	CAMP	0.89116
65	CANT1	0.860096
66	CAPN1	0.715707
67	CAPN5	0.604649
68	CARD11	0.88759
69	CARD14	0.922861
70	CARD16	0.791313
71	CARD17	0.753499
72	CARD6	0.496023
73	CARD8	0.784635
74	CARD9	0.865744
75	CASP1	0.724957
76	CASP12	0.181757
77	CASP3	0.241826
78	CASP4	0.680067
79	CASP5	0.948266
80	CASP6	0.046917
81	CASP7	0.0674886
82	CASP8	0.207252
83	CASP9	0.113234
84	CASR	0.387982
85	CBLB	0.262501
86	CC2D1A	0.59214
87	CCDC85C	0.399792
88	CCL19	0.577474
89	CCL2	0.688588
90	CCL3	0.041874
91	CCL4	0.453149
92	CCL5	0.510243
93	CCR7	0.960907
94	CD14	0.586616
95	CD209	0.0227342
96	CD274	0.806143
97	CD36	0.250561
98	CD40	0.620118
99	CD44	0.681748
100	CD46	0.33733
101	CDK5	0.979874
102	CDKN3	0.823859
103	CEACAM1	0.850143
104	CEBPB	0.847018
105	CEBPE	0.445543
106	CEP131	0.574223
107	CFH	0.919781
108	CFHR1	0.713202
109	CFLAR	0.874562
110	CFTR	0.837205
111	CGAS	0.14162
112	CHEK2	0.958252
113	CHI3L1	0.842312
114	CHMP2A	0.797162
115	CHMP2B	0.565252
116	CHMP3	0.434553
117	CHMP4A	0.638138
118	CHMP4B	0.928918
119	CHMP4C	0.410035
120	CHMP6	0.816395
121	CHMP7	0.624796
122	CHRFAM7A	0.0787659
123	CHRNA5	0.822802
124	CHRNA7	0.778444
125	CHUK	0.383933
126	CIAPIN1	0.825172
127	CLEC4D	0.964137
128	CLEC5A	0.142068
129	CLEC6A	0.742354
130	CLEC7A	0.823597
131	CLINT1	0.228058
132	CNOT8	0.53623
133	CNR1	0.874569
134	CNR2	0.934267
135	CORO1B	0.824924
136	CPTP	0.320564
137	CREB1	0.278232
138	CRKL	0.545296
139	CRP	0.375673
140	CTLA4	0.953588
141	CTSB	0.988182
142	CTSG	3.54773e-05
143	CUL1	0.561673
144	CUL3	0.27145
145	CXCL1	0.969978
146	CXCL8	0.091036
147	CXCL9	0.975059
148	CYBA	0.762982
149	CYBB	0.669378
150	CYCS	0.760231
151	CYLD	0.713094
152	DCP1A	0.248096
153	DCP2	0.7778
154	DDX10	0.657665
155	DDX19A	0.610537
156	DDX3X	0.095152
157	DDX58	0.584449
158	DDX6	0.638429
159	DEPTOR	0.124557
160	DHX33	0.767476
161	DHX9	0.254507
162	DICER1	0.358957
163	DMD	0.415488
164	DNAH8	0.00929013
165	DNAJC28	0.844275
166	DNM1L	0.633744
167	DPEP1	0.470958
168	DPP9	0.75148
169	DPY30	0.603078
170	DRC7	0.962809
171	DROSHA	0.566316
172	DUSP1	0.714284
173	DUSP10	0.714479
174	DYSF	0.696444
175	ECE1	0.721382
176	EDN1	0.209785
177	EEF2K	0.16405
178	EGFR	0.563368
179	EHMT1	0.573184
180	EIF2AK2	0.655771
181	EIF4B	0.539637
182	EIF4G1	0.125863
183	EIF4G2	0.739737
184	ELANE	0.837106
185	ELAVL1	0.521272
186	ELOVL6	0.282887
187	ENPP2	0.166918
188	ENTPD7	0.492219
189	EP300	0.162491
190	EPS15L1	0.614454
191	ERAP1	0.288097
192	ERAP2	0.358445
193	ERC1	0.800024
194	ERN1	0.560302
195	ESR2	0.699928
196	FADD	0.790024
197	FAF1	0.790885
198	FAM184A	0.824697
199	FANCA	0.5659
200	FANCC	0.802281
201	FASN	0.901567
202	FBXL2	0.900965
203	FCER1G	0.940588
204	FCGR1A	0.759525
205	FCHO2	0.278381
206	FFAR1	0.0424973
207	FFAR4	0.791925
208	FGF2	0.854029
209	FLG	0.260874
210	FLII	0.736122
211	FLNA	0.72239
212	FLT3	0.880187
213	FN1	0.443274
214	FNDC5	0.0615868
215	FOS	0.0524282
216	FOSB	0.313726
217	FOSL1	0.918816
218	FOXO3	0.529496
219	FSTL1	0.389129
220	FSTL5	0.0111922
221	FUNDC1	0.19641
222	FURIN	0.896091
223	FYN	0.90247
224	GABARAP	0.624737
225	GABARAPL1	0.90033
226	GABARAPL2	0.20828
227	GATM	0.0367418
228	GBP1	0.784469
229	GBP5	0.923724
230	GEMIN5	0.442774
231	GIGYF2	0.33783
232	GJA1	0.659494
233	GLMN	0.981001
234	GLTP	0.909091
235	GPER1	0.981848
236	GPSM3	0.977938
237	GSDMA	0.972038
238	GSDMB	0.396783
239	GSDMC	0.959474
240	GSDMD	0.781158
241	GSDME	0.77752
242	GSTO1	0.74268
243	GZMA	0.278978
244	GZMB	0.853022
245	H2AX	0.484448
246	H2BC21	0.850302
247	H2BU1	0.273102
248	HAVCR2	0.916243
249	HCAR1	0.801857
250	HCRT	0.493811
251	HDAC6	0.397099
252	HELLS	0.747776
253	HIF1A	0.653523
254	HK1	0.517184
255	HLA-G	0.882243
256	HMGB1	0.36093
257	HMGCR	0.413661
258	HMOX1	0.750349
259	HNRNPC	0.250093
260	HPSE	0.81587
261	HSF2	0.998451
262	HSP90AA1	0.189907
263	HSP90AB1	0.193907
264	HSPA1A	0.608955
265	HSPA4	0.464266
266	HSPA8	0.579224
267	HSPB8	0.930124
268	HSPD1	0.680306
269	HTR3A	0.883892
270	IAPP	0.208011
271	IFI16	0.949526
272	IFIH1	0.498475
273	IFNG	0.792164
274	IKBKB	0.14086
275	IKBKE	0.898973
276	IKBKG	0.733228
277	IL10	0.508623
278	IL12B	0.802573
279	IL13	0.119926
280	IL13RA2	0.999535
281	IL15	0.881874
282	IL18	0.753205
283	IL18BP	0.895993
284	IL18R1	0.915871
285	IL19	0.159188
286	IL1A	0.830153
287	IL1B	0.375158
288	IL1R1	0.792166
289	IL1RAP	0.507934
290	IL1RAPL2	0.927294
291	IL1RL2	0.66986
292	IL1RN	0.789007
293	IL2	0.710674
294	IL20	0.994066
295	IL23A	0.787133
296	IL26	0.74818
297	IL27	0.473629
298	IL32	0.993617
299	IL33	0.0781467
300	IL36B	0.9888
301	IL36G	0.542366
302	IL37	0.70683
303	IL6	0.329887
304	IL6ST	0.972271
305	ILF2	0.707772
306	INPP4B	0.967474
307	INPP5D	0.975892
308	INS	0.605206
309	IRAK1	0.804329
310	IRAK3	0.541021
311	IRAK4	0.933187
312	IRF1	0.674341
313	IRF2	0.221953
314	IRF3	0.523281
315	IRF7	0.405588
316	IRGM	0.757886
317	ITGA5	0.792528
318	ITGAM	0.310156
319	ITGB1	0.501239
320	ITGB2	0.675031
321	ITLN1	0.969727
322	ITPKC	0.633265
323	JAK1	0.372466
324	JAK2	0.638658
325	JUN	0.0130505
326	JUNB	0.715045
327	JUND	0.478135
328	KCNA3	0.888593
329	KCNN4	0.880419
330	KEAP1	0.333841
331	KLF4	0.0303557
332	KPNA1	0.182788
333	LACC1	0.557874
334	LARP1	0.401395
335	LBP	2.53404e-06
336	LDLR	0.192869
337	LEMD3	0.93511
338	LEP	0.680173
339	LGALS3	0.162207
340	LIG3	0.306887
341	LPIN2	0.732571
342	LRPPRC	0.580873
343	LRRFIP2	0.851931
344	LTBR	0.697938
345	LY96	0.405322
346	LYST	0.528808
347	MALT1	0.777304
348	MAP1LC3A	0.386726
349	MAP1LC3B	0.913739
350	MAP1LC3C	0.947077
351	MAP2K1	0.616488
352	MAP2K3	0.750017
353	MAP2K4	0.926682
354	MAP2K6	0.996212
355	MAP2K7	0.773169
356	MAP3K7	0.312602
357	MAP4	0.35548
358	MAPK1	0.525764
359	MAPK10	0.144977
360	MAPK11	0.20026
361	MAPK12	0.579273
362	MAPK13	0.31633
363	MAPK14	0.153222
364	MAPK8	0.729978
365	MAPK9	0.690474
366	MAPRE1	0.761554
367	MARCHF7	0.513416
368	MARK4	0.817369
369	MATN2	0.880556
370	MAVS	0.886045
371	MCM4	0.783133
372	MDM2	0.99411
373	MEFV	0.756676
374	MERTK	0.839012
375	MID2	0.985413
376	MIF	0.563609
377	MKI67	0.184049
378	MLKL	0.796225
379	MLX	0.401623
380	MMP2	0.59946
381	MMP9	0.871528
382	MRE11	0.606912
383	MRTFB	0.922825
384	MST1	0.186931
385	MTDH	0.351465
386	MTOR	0.104599
387	MUC1	0.22736
388	MUC5AC	0.606697
389	MVK	0.821696
390	MYD88	0.216313
391	MYO1C	0.489484
392	NAA15	0.0615479
393	NAIP	0.843884
394	NAPRT	0.981992
395	NCF1	0.751755
396	NEDD8	0.562064
397	NEK7	0.586944
398	NFAT5	0.198394
399	NFE2L2	0.270026
400	NFKB1	0.179797
401	NFKB2	0.858686
402	NFKBIA	0.223799
403	NFKBIB	0.758486
404	NFKBIE	0.724344
405	NFKBIZ	0.437566
406	NGF	0.00982237
407	NLRC3	0.908934
408	NLRC4	0.998892
409	NLRC5	0.705996
410	NLRP1	0.600704
411	NLRP11	0.83331
412	NLRP12	0.701237
413	NLRP14	0.469696
414	NLRP2	0.0138597
415	NLRP2B	0.730574
416	NLRP3	0.818034
417	NLRP4	0.834073
418	NLRP6	0.784359
419	NLRP7	0.768449
420	NLRP9	0.743582
421	NLRX1	0.502736
422	NOD1	0.904574
423	NOD2	0.307724
424	NOS1	0.68116
425	NOS2	0.748965
426	NOX1	0.834776
427	NOX4	0.613437
428	NPNT	0.759446
429	NPPA	0.588566
430	NPPB	0.67061
431	NR0B2	0.665586
432	NR1H2	0.972801
433	NR1H3	0.202859
434	NR1I2	0.59478
435	NR3C1	0.616853
436	NRG1	0.940446
437	NRXN3	0.825063
438	NSFL1C	0.804817
439	NUP107	0.661753
440	NUP214	0.557383
441	OGG1	0.175782
442	OLR1	0.62614
443	OPTN	0.692214
444	ORMDL3	0.0986214
445	OSBP	0.355234
446	OSBPL1A	0.877971
447	P2RX4	0.347466
448	P2RX7	0.600296
449	P2RY1	0.272275
450	P2RY2	0.684733
451	PANX1	0.109157
452	PARP1	0.554349
453	PDCD1	0.735211
454	PDLIM1	0.759727
455	PDLIM5	0.168592
456	PDLIM7	0.951215
457	PECAM1	0.625014
458	PGM1	0.774365
459	PHB2	0.932725
460	PIK3CA	0.336369
461	PIK3CB	0.100338
462	PIK3CG	0.414368
463	PINK1	0.184205
464	PKD2	0.232323
465	PKM	0.931674
466	PLA2G6	0.633192
467	PLIN2	0.953321
468	PLK4	0.641489
469	PLXNB2	0.785482
470	PML	0.843499
471	POP1	0.363437
472	PPARG	0.531349
473	PRDM1	0.572989
474	PRF1	0.715991
475	PRKD1	0.507168
476	PRKN	0.950894
477	PRRC2C	0.028616
478	PRTN3	0.653208
479	PSMC5	0.195869
480	PSTPIP1	0.845682
481	PSTPIP2	0.653605
482	PTGDR	0.561329
483	PTGS2	0.571593
484	PTPN11	0.497695
485	PTPN12	0.381381
486	PTPN2	0.639105
487	PTPN22	0.945836
488	PYCARD	0.941322
489	PYDC1	0.930573
490	RAB1A	0.406344
491	RAC1	0.165472
492	RALB	0.292741
493	RANGAP1	0.897689
494	RBCK1	0.925966
495	RBP4	0.334129
496	RBX1	0.759724
497	REL	0.139539
498	RELA	0.206586
499	RELB	0.855327
500	RHOB	0.28128
501	RIPK1	0.24281
502	RIPK2	0.868293
503	RIPK3	0.0998366
504	RNASEL	0.133076
505	RNF31	0.356401
506	RPAP3	0.810908
507	RSAD2	0.492354
508	S100A12	0.242047
509	S100A8	0.866387
510	S100A9	0.817382
511	S100B	0.371932
512	SAA1	0.103645
513	SAA4	0.629141
514	SAMHD1	0.926144
515	SARM1	0.673117
516	SCAP	0.285409
517	SCNN1B	0.78607
518	SEMA4D	0.694101
519	SENP3	0.988698
520	SEPTIN9	0.705897
521	SERBP1	0.0977232
522	SERPINA1	0.935065
523	SERPINB1	0.639424
524	SESN2	0.984444
525	SHARPIN	0.925346
526	SIGLEC1	0.678012
527	SIGLEC5	0.62971
528	SIRT1	0.347688
529	SIRT2	0.317835
530	SIRT3	0.916947
531	SKA3	0.522414
532	SKP1	0.720668
533	SLC25A4	0.572864
534	SLC2A1	0.712579
535	SLC30A6	0.290873
536	SLC6A4	0.0445347
537	SLPI	0.81739
538	SNCA	0.953825
539	SNRNP70	0.783965
540	SNX2	0.512245
541	SNX5	0.760186
542	SOCS1	0.696469
543	SOD1	0.99584
544	SOD2	0.355271
545	SPAST	0.598302
546	SPATA2	0.488814
547	SPATA2L	0.626366
548	SQSTM1	0.160008
549	SRD5A2	0.942343
550	SREBF1	0.929328
551	SREBF2	0.913757
552	STAMBP	0.497497
553	STAT1	0.675366
554	STAT3	0.741164
555	STIM1	0.882733
556	STING1	0.892508
557	STK4	0.739517
558	STMP1	0.180541
559	STUB1	0.980417
560	SUGT1	0.99669
561	SUMO1	0.666705
562	SUV39H1	0.616306
563	SYK	0.310636
564	SYNGAP1	0.378066
565	TAB2	0.628811
566	TAGLN	0.408603
567	TBK1	0.926833
568	TET2	0.0679742
569	TEX12	0.949601
570	TFAM	0.236359
571	TFEB	0.733783
572	TGFB1	0.99235
573	TGIF1	0.477768
574	TGM2	0.828807
575	TICAM1	0.491518
576	TICAM2	0.157366
577	TIFA	0.388297
578	TIRAP	0.384864
579	TLR1	0.668388
580	TLR10	0.948008
581	TLR2	0.607135
582	TLR3	0.239202
583	TLR4	0.53131
584	TLR5	0.598867
585	TLR6	0.708994
586	TLR7	0.748951
587	TLR8	0.893575
588	TLR9	0.419785
589	TMBIM6	0.279363
590	TMPRSS15	0.960505
591	TNF	0.849948
592	TNFAIP3	0.637423
593	TNFSF10	0.882359
594	TNKS1BP1	0.493788
595	TNRC6B	0.736371
596	TOMM40	0.954699
597	TP53	0.642238
598	TP63	0.658444
599	TP73	0.602644
600	TPM4	0.807671
601	TRAF2	0.975367
602	TRAF3	0.821206
603	TRAF6	0.307939
604	TREM2	0.983505
605	TRIM11	0.931898
606	TRIM16	0.884716
607	TRIM21	0.569997
608	TRIM22	0.541949
609	TRIM25	0.875858
610	TRIM31	0.407968
611	TRIM33	0.163835
612	TRIM65	0.819289
613	TRIM8	0.758951
614	TRPM2	0.549839
615	TSHZ2	0.691562
616	TSLP	7.86419e-06
617	TSPO	0.987119
618	TUBB6	0.944818
619	TXN	0.840253
620	TXNIP	0.164022
621	TYK2	0.27668
622	UBC	0.63807
623	UBE2D1	0.41338
624	UBE2D2	0.682271
625	UBE2D3	0.206994
626	UBE2E1	0.560267
627	UBE2G1	0.821861
628	UBE2N	0.501086
629	UBE2O	0.95525
630	UBE3A	0.453638
631	UBR2	0.209918
632	UBR5	0.599679
633	UCP2	0.988021
634	ULK1	0.716468
635	UMOD	0.737095
636	USP47	0.377398
637	USP50	0.989976
638	USP7	0.247225
639	USP8	0.50331
640	VASP	0.771114
641	VDR	0.501619
642	VEGFA	0.766757
643	VIM	0.612129
644	WAS	0.921443
645	WDR1	0.957335
646	WDR90	0.192799
647	XDH	0.945988
648	YEATS2	0.220815
649	ZBP1	0.35728
650	ZER1	0.688691
651	ZFP36	0.42521
652	ZFP91	0.37014
653	ZNF7	0.410992
654	ZYG11B	0.525404

## Sheet: Supplementary Table 5
Supplementary Table 5. LASSO regression analysis of the 6 OS-related genes
	coef
ACTA2	-0.135041
C1QTNF9	-0.0637012
DNAH8	-0.0395388
GATM	-0.0976777
LBP	-0.0281193
NGF	-0.0189076

## Sheet: Supplementary Table 6
Supplementary Table 6. Risk score of TCGA-PDAC samples
Sample ID	Risk.Score	Risk.Group
TCGA-IB-8127-01	0.842462	Low Risk
TCGA-3A-A9IH-01	1.007	High Risk
TCGA-IB-AAUS-01	0.880903	Low Risk
TCGA-3E-AAAY-01	0.665047	Low Risk
TCGA-3A-A9I7-01	0.780919	Low Risk
TCGA-F2-7273-01	0.644549	Low Risk
TCGA-3A-A9IU-01	0.983035	High Risk
TCGA-IB-7897-01	0.817276	Low Risk
TCGA-S4-A8RM-01	0.901751	Low Risk
TCGA-IB-7885-01	0.655107	Low Risk
TCGA-IB-7645-01	0.701598	Low Risk
TCGA-IB-AAUU-01	1.09221	High Risk
TCGA-HZ-8637-01	0.785187	Low Risk
TCGA-2J-AAB8-01	1.27181	High Risk
TCGA-OE-A75W-01	0.946942	Low Risk
TCGA-IB-AAUO-01	1.36563	High Risk
TCGA-IB-A5SS-01	1.30225	High Risk
TCGA-PZ-A5RE-01	1.06157	High Risk
TCGA-US-A77J-01	0.979309	High Risk
TCGA-YB-A89D-01	0.966408	High Risk
TCGA-FB-AAPP-01	2.29496	High Risk
TCGA-HZ-7918-01	0.768331	Low Risk
TCGA-XD-AAUH-01	0.806684	Low Risk
TCGA-HZ-8315-01	0.695544	Low Risk
TCGA-IB-7649-01	0.940035	Low Risk
TCGA-2J-AABU-01	2.16846	High Risk
TCGA-HZ-8317-01	0.461305	Low Risk
TCGA-RB-AA9M-01	0.888023	Low Risk
TCGA-2J-AABE-01	1.3415	High Risk
TCGA-IB-AAUP-01	0.786095	Low Risk
TCGA-FB-AAPZ-01	1.06196	High Risk
TCGA-IB-7887-01	0.831356	Low Risk
TCGA-2L-AAQJ-01	0.983168	High Risk
TCGA-RL-AAAS-01	0.645477	Low Risk
TCGA-FB-A4P5-01	1.00048	High Risk
TCGA-3A-A9IZ-01	1.49523	High Risk
TCGA-US-A779-01	1.17228	High Risk
TCGA-US-A77G-01	1.36188	High Risk
TCGA-FB-AAQ0-01	1.76022	High Risk
TCGA-IB-7646-01	1.12741	High Risk
TCGA-IB-A6UG-01	0.962441	Low Risk
TCGA-IB-AAUQ-01	1.26563	High Risk
TCGA-IB-A5SQ-01	1.03752	High Risk
TCGA-2L-AAQA-01	1.27334	High Risk
TCGA-HV-AA8X-01	1.172	High Risk
TCGA-IB-7652-01	0.724006	Low Risk
TCGA-HZ-7922-01	0.708661	Low Risk
TCGA-S4-A8RO-01	1.28306	High Risk
TCGA-IB-7893-01	1.19702	High Risk
TCGA-Z5-AAPL-01	1.13371	High Risk
TCGA-HZ-8003-01	0.657294	Low Risk
TCGA-HZ-A49H-01	0.615739	Low Risk
TCGA-3A-A9J0-01	0.798971	Low Risk
TCGA-HV-A5A5-01	0.857218	Low Risk
TCGA-HZ-7923-01	0.641527	Low Risk
TCGA-2J-AAB9-01	1.16139	High Risk
TCGA-F2-6880-01	1.43963	High Risk
TCGA-IB-AAUR-01	0.796935	Low Risk
TCGA-IB-7654-01	0.609492	Low Risk
TCGA-3A-A9I9-01	0.984709	High Risk
TCGA-IB-A5ST-01	0.785145	Low Risk
TCGA-2J-AABF-01	0.775022	Low Risk
TCGA-IB-AAUW-01	0.597026	Low Risk
TCGA-LB-A8F3-01	0.838703	Low Risk
TCGA-2J-AABO-01	1.08671	High Risk
TCGA-IB-A5SO-01	0.834628	Low Risk
TCGA-M8-A5N4-01	1.66621	High Risk
TCGA-2L-AAQI-01	1.10507	High Risk
TCGA-HZ-A8P1-01	1.38173	High Risk
TCGA-IB-AAUV-01	0.615174	Low Risk
TCGA-HZ-7925-01	0.93605	Low Risk
TCGA-IB-A7LX-01	1.80295	High Risk
TCGA-HZ-7926-01	0.800055	Low Risk
TCGA-HZ-8001-01	0.479382	Low Risk
TCGA-3E-AAAZ-01	0.82765	Low Risk
TCGA-LB-A7SX-01	1.43736	High Risk
TCGA-HV-A5A4-01	0.929627	Low Risk
TCGA-IB-7889-01	0.694268	Low Risk
TCGA-2J-AABV-01	1.38571	High Risk
TCGA-IB-7891-01	0.819619	Low Risk
TCGA-IB-AAUM-01	0.764686	Low Risk
TCGA-3A-A9IX-01	0.65523	Low Risk
TCGA-XD-AAUG-01	0.939001	Low Risk
TCGA-2L-AAQE-01	0.958851	Low Risk
TCGA-FB-AAQ2-01	1.22808	High Risk
TCGA-LB-A9Q5-01	0.923572	Low Risk
TCGA-YY-A8LH-01	1.41879	High Risk
TCGA-FB-AAQ1-01	1.42746	High Risk
TCGA-HV-A5A6-01	1.21653	High Risk
TCGA-FB-AAQ3-01	1.14751	High Risk
TCGA-HZ-A77O-01	1.06523	High Risk
TCGA-FB-A4P6-01	1.11975	High Risk
TCGA-FB-A78T-01	1.15056	High Risk
TCGA-2J-AAB6-01	2.14023	High Risk
TCGA-IB-7890-01	1.39129	High Risk
TCGA-HZ-8005-01	1.8795	High Risk
TCGA-IB-A5SP-01	1.73254	High Risk
TCGA-F2-A44G-01	1.25419	High Risk
TCGA-IB-7644-01	0.883579	Low Risk
TCGA-F2-A7TX-01	0.754831	Low Risk
TCGA-HV-AA8V-01	0.996421	High Risk
TCGA-IB-8126-01	0.562346	Low Risk
TCGA-FB-A5VM-01	1.05521	High Risk
TCGA-FB-AAPU-01	1.12427	High Risk
TCGA-F2-A44H-01	1.11332	High Risk
TCGA-HZ-A4BH-01	0.894286	Low Risk
TCGA-HZ-A49G-01	0.835011	Low Risk
TCGA-HZ-7924-01	0.697614	Low Risk
TCGA-F2-7276-01	0.604512	Low Risk
TCGA-2J-AABR-01	0.931806	Low Risk
TCGA-3A-A9IB-01	0.794299	Low Risk
TCGA-HV-A7OL-01	1.39325	High Risk
TCGA-FB-AAPS-01	0.88078	Low Risk
TCGA-HV-A5A3-01	2.26176	High Risk
TCGA-2J-AABA-01	1.2005	High Risk
TCGA-XD-AAUL-01	0.964984	Low Risk
TCGA-IB-7886-01	0.947928	Low Risk
TCGA-IB-A6UF-01	1.28702	High Risk
TCGA-US-A774-01	0.644354	Low Risk
TCGA-HZ-7920-01	0.930088	Low Risk
TCGA-HZ-8002-01	0.565294	Low Risk
TCGA-XN-A8T3-01	0.861248	Low Risk
TCGA-FB-AAPY-01	1.13137	High Risk
TCGA-IB-A7M4-01	1.39987	High Risk
TCGA-FB-AAPQ-01	1.87726	High Risk
TCGA-S4-A8RP-01	0.870519	Low Risk
TCGA-HZ-A49I-01	1.22043	High Risk
TCGA-L1-A7W4-01	1.83525	High Risk
TCGA-IB-7651-01	0.831295	Low Risk
TCGA-IB-7888-01	0.741585	Low Risk
TCGA-HZ-7919-01	0.931536	Low Risk
TCGA-2L-AAQL-01	0.92433	Low Risk
TCGA-HZ-8636-01	0.885279	Low Risk
TCGA-XD-AAUI-01	0.984624	High Risk
TCGA-2J-AABT-01	0.870676	Low Risk
TCGA-3A-A9IC-01	1.25891	High Risk
TCGA-IB-AAUN-01	1.01822	High Risk
TCGA-Q3-AA2A-01	1.34778	High Risk
TCGA-FB-A545-01	1.90542	High Risk
TCGA-FB-AAQ6-01	1.84444	High Risk
TCGA-F2-A8YN-01	1.00283	High Risk
TCGA-2J-AABK-01	0.896642	Low Risk
TCGA-H6-8124-01	1.14941	High Risk
TCGA-Q3-A5QY-01	0.79303	Low Risk
TCGA-HZ-A8P0-01	1.30104	High Risk

## Sheet: Supplementary Table 7
Supplementary Table 7. Gene Set Variation Analysis (GSVA) of TCGA-PDAC samples
ID	score
UV RESPONSE DN	-7.51844
COMPLEMENT	-6.62545
BILE ACID METABOLISM	-6.61815
KRAS SIGNALING UP	-6.27869
INFLAMMATORY RESPONSE	-6.18361
ALLOGRAFT REJECTION	-6.1493
HEDGEHOG SIGNALING	-6.11558
ANGIOGENESIS	-5.5324
IL6 JAK STAT3 SIGNALING	-5.52895
INTERFERON GAMMA RESPONSE	-4.92134
IL2 STAT5 SIGNALING	-4.42598
SPERMATOGENESIS	-3.82374
HEME METABOLISM	-3.45808
EPITHELIAL MESENCHYMAL TRANSITION	-2.95781
PANCREAS BETA CELLS	-2.53015
ANDROGEN RESPONSE	-2.41742
PI3K AKT MTOR SIGNALING	-2.30898
KRAS SIGNALING DN	-2.16244
APICAL SURFACE	-2.10136
MYOGENESIS	-1.77293
ESTROGEN RESPONSE EARLY	-1.72953
TGF BETA SIGNALING	-1.36003
APOPTOSIS	-1.16096
FATTY ACID METABOLISM	-0.920425
INTERFERON ALPHA RESPONSE	-0.879764
APICAL JUNCTION	-0.810571
NOTCH SIGNALING	-0.412353
ADIPOGENESIS	-0.360443
UV RESPONSE UP	-0.218959
PROTEIN SECRETION	-0.0789648
HYPOXIA	-0.0776127
MITOTIC SPINDLE	0.0466125
REACTIVE OXIGEN SPECIES PATHWAY	0.0543766
WNT BETA CATENIN SIGNALING	0.473573
G2M CHECKPOINT	0.556965
TNFA SIGNALING VIA NFKB	1.36806
UNFOLDED PROTEIN RESPONSE	1.46255
COAGULATION	1.99271
XENOBIOTIC METABOLISM	2.08165
MTORC1 SIGNALING	2.84471
OXIDATIVE PHOSPHORYLATION	2.86128
MYC TARGETS V1	2.96335
MYC TARGETS V2	2.96368
E2F TARGETS	3.2944
CHOLESTEROL HOMEOSTASIS	3.35149
P53 PATHWAY	3.49689
ESTROGEN RESPONSE LATE	3.99403
DNA REPAIR	4.20912
PEROXISOME	4.99225
GLYCOLYSIS	5.95425

## Sheet: Supplementary Table 8
Supplementary Table 8. ESTIMATE result of TCGA-PDAC samples
	StromalScore	ImmuneScore	ESTIMATEScore	Risk.Group
TCGA-IB-8127-01	952.953	779.269	1732.22	Low Risk
TCGA-3A-A9IH-01	91.5345	24.7612	116.296	High Risk
TCGA-IB-AAUS-01	2135.27	2136.93	4272.2	Low Risk
TCGA-3E-AAAY-01	1067.34	1173.57	2240.92	Low Risk
TCGA-3A-A9I7-01	824.745	710.107	1534.85	Low Risk
TCGA-F2-7273-01	1698.67	1373.85	3072.51	Low Risk
TCGA-3A-A9IU-01	354.568	25.7235	380.291	High Risk
TCGA-IB-7897-01	1710.46	1429.75	3140.22	Low Risk
TCGA-S4-A8RM-01	-302.461	275.981	-26.4803	Low Risk
TCGA-IB-7885-01	1369.46	1125.17	2494.63	Low Risk
TCGA-IB-7645-01	1881.42	1700.95	3582.37	Low Risk
TCGA-IB-AAUU-01	335.035	636.032	971.067	High Risk
TCGA-HZ-8637-01	1383.04	2423.87	3806.9	Low Risk
TCGA-2J-AAB8-01	1009.72	189.759	1199.48	High Risk
TCGA-OE-A75W-01	520.04	748.743	1268.78	Low Risk
TCGA-IB-AAUO-01	-18.0081	482.728	464.72	High Risk
TCGA-IB-A5SS-01	1299.63	671.687	1971.32	High Risk
TCGA-PZ-A5RE-01	843.384	967.745	1811.13	High Risk
TCGA-US-A77J-01	1274.41	2188.05	3462.47	High Risk
TCGA-YB-A89D-01	1401.58	858.954	2260.54	High Risk
TCGA-FB-AAPP-01	-1693.26	-935.792	-2629.05	High Risk
TCGA-HZ-7918-01	1510.62	1796.38	3307	Low Risk
TCGA-XD-AAUH-01	1140.65	1362.11	2502.76	Low Risk
TCGA-HZ-8315-01	1240.28	841.808	2082.08	Low Risk
TCGA-IB-7649-01	1323.42	1375.06	2698.48	Low Risk
TCGA-2J-AABU-01	530.579	251.221	781.801	High Risk
TCGA-HZ-8317-01	932.801	93.8255	1026.63	Low Risk
TCGA-RB-AA9M-01	329.974	-33.0924	296.881	Low Risk
TCGA-2J-AABE-01	800.466	574.477	1374.94	High Risk
TCGA-IB-AAUP-01	1427.55	2234.81	3662.36	Low Risk
TCGA-FB-AAPZ-01	527.457	786.949	1314.41	High Risk
TCGA-IB-7887-01	801.831	320.011	1121.84	Low Risk
TCGA-2L-AAQJ-01	275.137	556.406	831.543	High Risk
TCGA-RL-AAAS-01	1305.56	1472.42	2777.98	Low Risk
TCGA-FB-A4P5-01	1358.99	1877.58	3236.57	High Risk
TCGA-3A-A9IZ-01	-92.8707	-133.203	-226.073	High Risk
TCGA-US-A779-01	-884.957	-411.943	-1296.9	High Risk
TCGA-US-A77G-01	-937.391	-201.886	-1139.28	High Risk
TCGA-FB-AAQ0-01	-372.773	-425.639	-798.412	High Risk
TCGA-IB-7646-01	1409.64	985.157	2394.79	High Risk
TCGA-IB-A6UG-01	-260.329	161.695	-98.6341	Low Risk
TCGA-IB-AAUQ-01	840.249	148.111	988.36	High Risk
TCGA-IB-A5SQ-01	1333.12	848.278	2181.4	High Risk
TCGA-2L-AAQA-01	-37.4725	-134.095	-171.567	High Risk
TCGA-HV-AA8X-01	-419.931	-270.448	-690.379	High Risk
TCGA-IB-7652-01	1152.64	1007.12	2159.76	Low Risk
TCGA-HZ-7922-01	1352.33	571.086	1923.42	Low Risk
TCGA-S4-A8RO-01	69.8163	351.864	421.68	High Risk
TCGA-IB-7893-01	1887.81	517.976	2405.78	High Risk
TCGA-Z5-AAPL-01	685.405	2789.38	3474.78	High Risk
TCGA-HZ-8003-01	1468.46	1547.12	3015.58	Low Risk
TCGA-HZ-A49H-01	1235.57	1319.81	2555.38	Low Risk
TCGA-3A-A9J0-01	713.376	274.97	988.346	Low Risk
TCGA-HV-A5A5-01	732.504	755.256	1487.76	Low Risk
TCGA-HZ-7923-01	1864.27	1766.42	3630.69	Low Risk
TCGA-2J-AAB9-01	850.413	515.479	1365.89	High Risk
TCGA-F2-6880-01	-701.547	-730.693	-1432.24	High Risk
TCGA-IB-AAUR-01	1453.29	2473.9	3927.18	Low Risk
TCGA-IB-7654-01	1059.26	96.7324	1155.99	Low Risk
TCGA-3A-A9I9-01	390.934	519.27	910.204	High Risk
TCGA-IB-A5ST-01	1475.82	1923.58	3399.39	Low Risk
TCGA-2J-AABF-01	928.899	1259.68	2188.58	Low Risk
TCGA-IB-AAUW-01	750.129	648.357	1398.49	Low Risk
TCGA-LB-A8F3-01	-134.256	-106.761	-241.018	Low Risk
TCGA-2J-AABO-01	590.218	9.15392	599.372	High Risk
TCGA-IB-A5SO-01	1474.4	1064.52	2538.92	Low Risk
TCGA-M8-A5N4-01	802.15	885.605	1687.75	High Risk
TCGA-2L-AAQI-01	88.1466	-7.30687	80.8397	High Risk
TCGA-HZ-A8P1-01	-344.649	-295.117	-639.767	High Risk
TCGA-IB-AAUV-01	2095.53	1515.3	3610.83	Low Risk
TCGA-HZ-7925-01	1820.78	623.771	2444.55	Low Risk
TCGA-IB-A7LX-01	-257.204	-277.732	-534.936	High Risk
TCGA-HZ-7926-01	201.563	429.319	630.882	Low Risk
TCGA-HZ-8001-01	1746.43	1506.88	3253.31	Low Risk
TCGA-3E-AAAZ-01	560.237	-217.101	343.136	Low Risk
TCGA-LB-A7SX-01	-612.366	-122.726	-735.092	High Risk
TCGA-HV-A5A4-01	685.629	334.757	1020.39	Low Risk
TCGA-IB-7889-01	865.657	1376.68	2242.34	Low Risk
TCGA-2J-AABV-01	-189.171	169.297	-19.8741	High Risk
TCGA-IB-7891-01	1502.98	1339.35	2842.34	Low Risk
TCGA-IB-AAUM-01	347.803	437.019	784.823	Low Risk
TCGA-3A-A9IX-01	1229.16	1332.57	2561.73	Low Risk
TCGA-XD-AAUG-01	1693.98	472.999	2166.98	Low Risk
TCGA-2L-AAQE-01	106.126	129.536	235.662	Low Risk
TCGA-FB-AAQ2-01	-467.195	-411.096	-878.291	High Risk
TCGA-LB-A9Q5-01	869.598	981.204	1850.8	Low Risk
TCGA-YY-A8LH-01	-1018.85	-218.293	-1237.15	High Risk
TCGA-FB-AAQ1-01	130.521	461.499	592.02	High Risk
TCGA-HV-A5A6-01	162.735	-192.119	-29.3839	High Risk
TCGA-FB-AAQ3-01	572.128	579.921	1152.05	High Risk
TCGA-HZ-A77O-01	108.453	226.556	335.009	High Risk
TCGA-FB-A4P6-01	663.639	716.814	1380.45	High Risk
TCGA-FB-A78T-01	-50.8769	583.771	532.894	High Risk
TCGA-2J-AAB6-01	716.021	289.066	1005.09	High Risk
TCGA-IB-7890-01	1672.72	509.27	2181.99	High Risk
TCGA-HZ-8005-01	1099.33	603.226	1702.55	High Risk
TCGA-IB-A5SP-01	-536.646	125.992	-410.654	High Risk
TCGA-F2-A44G-01	558.757	404.25	963.007	High Risk
TCGA-IB-7644-01	584.764	247.57	832.334	Low Risk
TCGA-F2-A7TX-01	422.561	1041.16	1463.72	Low Risk
TCGA-HV-AA8V-01	1364.9	478.055	1842.96	High Risk
TCGA-IB-8126-01	1217.16	1274.77	2491.93	Low Risk
TCGA-FB-A5VM-01	731.154	1145.82	1876.97	High Risk
TCGA-FB-AAPU-01	-788.816	-259.589	-1048.4	High Risk
TCGA-F2-A44H-01	1440.85	1017.56	2458.41	High Risk
TCGA-HZ-A4BH-01	981.01	1018.01	1999.02	Low Risk
TCGA-HZ-A49G-01	1254.61	1314.91	2569.53	Low Risk
TCGA-HZ-7924-01	31.5942	351.487	383.082	Low Risk
TCGA-F2-7276-01	1327.96	1251.26	2579.22	Low Risk
TCGA-2J-AABR-01	916.679	1243.24	2159.92	Low Risk
TCGA-3A-A9IB-01	1115.13	576.167	1691.29	Low Risk
TCGA-HV-A7OL-01	275.319	1439.6	1714.92	High Risk
TCGA-FB-AAPS-01	1939.59	1503.7	3443.3	Low Risk
TCGA-HV-A5A3-01	-189.354	-8.35563	-197.709	High Risk
TCGA-2J-AABA-01	774.694	179.24	953.934	High Risk
TCGA-XD-AAUL-01	855.095	643.899	1498.99	Low Risk
TCGA-IB-7886-01	1125.1	637.597	1762.7	Low Risk
TCGA-IB-A6UF-01	-103.269	-54.2259	-157.495	High Risk
TCGA-US-A774-01	1179.8	855.054	2034.86	Low Risk
TCGA-HZ-7920-01	1252.29	1140.2	2392.49	Low Risk
TCGA-HZ-8002-01	1514.44	964.627	2479.07	Low Risk
TCGA-XN-A8T3-01	772.579	386.469	1159.05	Low Risk
TCGA-FB-AAPY-01	727.573	1335.98	2063.55	High Risk
TCGA-IB-A7M4-01	-47.5513	475.79	428.239	High Risk
TCGA-FB-AAPQ-01	3.30566	21.2805	24.5862	High Risk
TCGA-S4-A8RP-01	751.387	495.919	1247.31	Low Risk
TCGA-HZ-A49I-01	654.484	1147.1	1801.58	High Risk
TCGA-L1-A7W4-01	52.2891	-497.483	-445.194	High Risk
TCGA-IB-7651-01	1208.69	1088.14	2296.83	Low Risk
TCGA-IB-7888-01	1736.15	1664.45	3400.61	Low Risk
TCGA-HZ-7919-01	666.788	449.627	1116.41	Low Risk
TCGA-2L-AAQL-01	598.299	695.57	1293.87	Low Risk
TCGA-HZ-8636-01	1260.87	793.456	2054.33	Low Risk
TCGA-XD-AAUI-01	539.251	711.932	1251.18	High Risk
TCGA-2J-AABT-01	1147.18	982.533	2129.71	Low Risk
TCGA-3A-A9IC-01	1084.21	390.963	1475.17	High Risk
TCGA-IB-AAUN-01	324.563	130.273	454.837	High Risk
TCGA-Q3-AA2A-01	127.494	419.141	546.635	High Risk
TCGA-FB-A545-01	-52.2244	-717.64	-769.865	High Risk
TCGA-FB-AAQ6-01	-228.474	-180.612	-409.085	High Risk
TCGA-F2-A8YN-01	451.897	279.539	731.436	High Risk
TCGA-2J-AABK-01	-718.761	-113.235	-831.996	Low Risk
TCGA-H6-8124-01	252.958	-350.394	-97.4361	High Risk
TCGA-Q3-A5QY-01	1326.75	2805.01	4131.76	Low Risk
TCGA-HZ-A8P0-01	561.799	105.207	667.007	High Risk

## Sheet: Supplementary Table 9
Supplementary Table 9. Single sample Gene Set Enrichment Analysis (ssGSEA) result of TCGA-PDAC samples
	TCGA-IB-8127-01	TCGA-3A-A9IH-01	TCGA-IB-AAUS-01	TCGA-3E-AAAY-01	TCGA-3A-A9I7-01	TCGA-F2-7273-01	TCGA-3A-A9IU-01	TCGA-IB-7897-01	TCGA-S4-A8RM-01	TCGA-IB-7885-01	TCGA-IB-7645-01	TCGA-IB-AAUU-01	TCGA-HZ-8637-01	TCGA-2J-AAB8-01	TCGA-OE-A75W-01	TCGA-IB-AAUO-01	TCGA-IB-A5SS-01	TCGA-PZ-A5RE-01	TCGA-US-A77J-01	TCGA-YB-A89D-01	TCGA-FB-AAPP-01	TCGA-HZ-7918-01	TCGA-XD-AAUH-01	TCGA-HZ-8315-01	TCGA-IB-7649-01	TCGA-2J-AABU-01	TCGA-HZ-8317-01	TCGA-RB-AA9M-01	TCGA-2J-AABE-01	TCGA-IB-AAUP-01	TCGA-FB-AAPZ-01	TCGA-IB-7887-01	TCGA-2L-AAQJ-01	TCGA-RL-AAAS-01	TCGA-FB-A4P5-01	TCGA-3A-A9IZ-01	TCGA-US-A779-01	TCGA-US-A77G-01	TCGA-FB-AAQ0-01	TCGA-IB-7646-01	TCGA-IB-A6UG-01	TCGA-IB-AAUQ-01	TCGA-IB-A5SQ-01	TCGA-2L-AAQA-01	TCGA-HV-AA8X-01	TCGA-IB-7652-01	TCGA-HZ-7922-01	TCGA-S4-A8RO-01	TCGA-IB-7893-01
aDC	0.529699	0.502123	0.567241	0.509624	0.497021	0.566695	0.536494	0.541183	0.485487	0.542055	0.565403	0.54767	0.726588	0.533078	0.595185	0.598235	0.557805	0.525619	0.498206	0.565001	0.38801	0.646004	0.447915	0.523754	0.559253	0.507774	0.485363	0.426124	0.464146	0.573252	0.51205	0.419896	0.546472	0.527454	0.62659	0.467532	0.420938	0.52593	0.467295	0.610661	0.443243	0.530612	0.540529	0.440257	0.558295	0.479151	0.479704	0.530939	0.494366
B cells	0.589976	0.567856	0.627535	0.614962	0.708868	0.627415	0.612741	0.650523	0.517709	0.652313	0.677375	0.555432	0.735844	0.59643	0.504545	0.537059	0.558972	0.549666	0.862987	0.575675	0.383758	0.697218	0.757785	0.610485	0.647557	0.635363	0.524071	0.607281	0.584594	0.884411	0.601178	0.556174	0.697983	0.736877	0.757712	0.464559	0.548727	0.491063	0.383092	0.531524	0.673558	0.557359	0.638624	0.464391	0.517509	0.594815	0.658629	0.520223	0.595068
CD8 T cells	0.849328	0.817477	0.862413	0.846497	0.829406	0.863699	0.824789	0.847135	0.84852	0.841528	0.841967	0.812321	0.839954	0.834912	0.839299	0.821046	0.823153	0.81945	0.860417	0.831344	0.777513	0.841953	0.856523	0.848305	0.841732	0.839102	0.820605	0.833853	0.821492	0.857293	0.843607	0.865544	0.846381	0.871131	0.875835	0.823621	0.812548	0.821103	0.813353	0.816551	0.828979	0.835684	0.847057	0.825048	0.806443	0.819825	0.815818	0.817795	0.814768
Cytotoxic cells	0.612515	0.535745	0.713483	0.641712	0.618442	0.638384	0.558925	0.68941	0.571185	0.613613	0.654246	0.566895	0.736579	0.57805	0.711301	0.630227	0.602123	0.577712	0.742453	0.583254	0.486685	0.726889	0.658872	0.637313	0.663209	0.655605	0.556204	0.569331	0.552049	0.727347	0.622574	0.62624	0.599296	0.705697	0.744756	0.573454	0.487888	0.544369	0.530937	0.648869	0.588154	0.57755	0.59379	0.528363	0.492213	0.54249	0.581098	0.51544	0.564649
DC	0.604821	0.580288	0.76768	0.60317	0.564844	0.653456	0.50032	0.740405	0.522689	0.711778	0.761126	0.631804	0.725829	0.615226	0.666242	0.465672	0.653078	0.631769	0.702941	0.720638	0.426001	0.62773	0.659691	0.619614	0.686173	0.540449	0.61382	0.549414	0.624175	0.65403	0.651562	0.519707	0.606699	0.689174	0.713477	0.432094	0.510436	0.557857	0.490538	0.62077	0.569395	0.448108	0.699293	0.554323	0.513579	0.625679	0.653871	0.583748	0.657152
Eosinophils	0.728455	0.693427	0.753	0.745241	0.739549	0.748345	0.691211	0.773386	0.708015	0.739974	0.776598	0.757894	0.724549	0.685249	0.682018	0.647687	0.73964	0.731236	0.707239	0.737271	0.704322	0.704689	0.750316	0.755181	0.752238	0.726753	0.727152	0.719142	0.721426	0.722894	0.730887	0.685263	0.709514	0.703302	0.726532	0.683748	0.690265	0.710565	0.67806	0.708748	0.694915	0.694263	0.717498	0.684562	0.681224	0.764764	0.725573	0.717647	0.690339
iDC	0.737756	0.694137	0.798317	0.737279	0.732596	0.750785	0.657942	0.773885	0.676305	0.783846	0.786935	0.753071	0.789696	0.709011	0.731549	0.694752	0.744108	0.77609	0.791801	0.804181	0.581287	0.764358	0.7571	0.731128	0.771711	0.720944	0.716639	0.696294	0.736205	0.745942	0.760383	0.705672	0.704771	0.796102	0.757408	0.603175	0.658847	0.664199	0.588459	0.709129	0.674691	0.686317	0.790295	0.673851	0.671007	0.760779	0.729338	0.692974	0.72778
Macrophages	0.889857	0.805789	0.964247	0.853993	0.800451	0.891928	0.798171	0.895062	0.770302	0.898397	0.956399	0.877453	0.973572	0.81749	0.845203	0.794204	0.914495	0.920163	0.871063	0.917279	0.562942	0.907219	0.843445	0.893801	0.937473	0.7706	0.828641	0.746644	0.857642	0.848991	0.890376	0.793571	0.835351	0.844118	0.920355	0.764927	0.772516	0.768462	0.720122	0.888358	0.751245	0.859545	0.865902	0.806665	0.748326	0.943009	0.890719	0.868686	0.90808
Mast cells	0.598906	0.519086	0.643358	0.566752	0.604387	0.634531	0.526405	0.687979	0.478682	0.568338	0.669468	0.614319	0.58198	0.504143	0.521117	0.486821	0.559536	0.602477	0.612252	0.610316	0.432122	0.594446	0.665199	0.586648	0.754367	0.533925	0.612707	0.579309	0.57543	0.572701	0.570951	0.56177	0.490135	0.694223	0.622279	0.473237	0.516631	0.502156	0.442218	0.554755	0.520043	0.612039	0.642676	0.477861	0.510931	0.604133	0.639837	0.546661	0.592455
Neutrophils	0.616147	0.56075	0.765061	0.688039	0.62974	0.687646	0.583955	0.667058	0.556861	0.701173	0.721942	0.617558	0.688444	0.550951	0.5802	0.601822	0.688912	0.664573	0.63145	0.66051	0.414961	0.643811	0.608844	0.637025	0.641599	0.596573	0.690827	0.599173	0.62044	0.59551	0.66747	0.656954	0.604666	0.624431	0.622884	0.682565	0.494999	0.523564	0.519693	0.743723	0.568723	0.583246	0.611641	0.591503	0.544672	0.651449	0.616674	0.577238	0.66797
NK CD56bright cells	0.574739	0.655437	0.587245	0.583924	0.691735	0.598167	0.565445	0.591191	0.588355	0.622357	0.572223	0.604193	0.527349	0.604906	0.657682	0.596538	0.674004	0.684884	0.663513	0.629132	0.505215	0.53396	0.630321	0.659592	0.571568	0.689994	0.578817	0.586941	0.606907	0.535127	0.634406	0.520912	0.583652	0.614448	0.653309	0.660142	0.641123	0.607598	0.523579	0.695895	0.615458	0.610988	0.600831	0.549551	0.639956	0.605219	0.561114	0.599255	0.524663
NK CD56dim cells	0.267622	0.122482	0.321402	0.0255915	0.0441631	0.263386	0.154889	0.0852986	0.0773574	0.237833	0.229488	0.23972	0.208136	0.0725462	0.182707	0.0912886	0.390854	0.331518	0.224904	0.0529856	0.202977	0.410988	0.190043	0.205561	0.284586	0.38629	0.287351	0.118725	0.120706	0.22622	0.279063	0.237546	0.21913	0.211465	0.234878	0.0425372	0.0287242	0.0557352	0.0333679	0.290945	0.0719394	0.020058	0.162756	0.0919791	0.101477	0.173552	0.225568	0.102043	0.0885779
NK cells	0.745125	0.734877	0.763159	0.741928	0.759651	0.738429	0.750294	0.74558	0.706111	0.752446	0.748228	0.740651	0.71226	0.754129	0.733107	0.728647	0.767776	0.757101	0.785606	0.734214	0.678424	0.729369	0.767096	0.737017	0.733305	0.752907	0.750568	0.740779	0.74139	0.772321	0.747634	0.735592	0.735641	0.77868	0.766933	0.703167	0.720171	0.688684	0.71969	0.724034	0.707082	0.752866	0.743182	0.712763	0.716463	0.725703	0.737831	0.717	0.746674
pDC	0.611963	0.617042	0.868578	0.831819	0.652445	0.699966	0.62891	0.731747	0.676934	0.686338	0.660038	0.664413	0.713594	0.681561	0.718421	0.607639	0.647567	0.672358	0.855655	0.715806	0.565448	0.654305	0.746733	0.625088	0.761869	0.605426	0.696295	0.740447	0.711381	0.748443	0.665217	0.616942	0.710878	0.784297	0.744319	0.646511	0.671654	0.625491	0.711331	0.666072	0.701474	0.673314	0.702782	0.72697	0.622876	0.660541	0.601655	0.661044	0.605778
T cells	0.621713	0.506043	0.64505	0.615732	0.624017	0.633778	0.474412	0.733424	0.60757	0.624552	0.740163	0.543229	0.739921	0.536238	0.612088	0.512335	0.530628	0.547593	0.789096	0.583325	0.388662	0.783621	0.725176	0.625417	0.688292	0.552194	0.532307	0.562667	0.472753	0.83916	0.618503	0.584322	0.590945	0.703515	0.771804	0.429418	0.448876	0.508793	0.451689	0.554337	0.579686	0.481244	0.579419	0.505489	0.432139	0.52728	0.620422	0.490459	0.521363
T helper cells	0.886572	0.864987	0.88794	0.886295	0.872945	0.881749	0.864724	0.930377	0.887933	0.88473	0.907043	0.873231	0.939084	0.873098	0.846261	0.847425	0.870765	0.851161	0.901504	0.872408	0.84455	0.909881	0.906207	0.900053	0.885832	0.881683	0.883043	0.88089	0.868317	0.938991	0.897596	0.866685	0.881553	0.864667	0.910332	0.842261	0.844476	0.876686	0.853683	0.88577	0.87136	0.889579	0.87269	0.850452	0.83531	0.883888	0.895591	0.884276	0.881916
Tcm	0.767238	0.709229	0.736752	0.742808	0.766049	0.789881	0.739041	0.786016	0.740673	0.713486	0.759473	0.74856	0.763441	0.757368	0.664683	0.695018	0.703711	0.681325	0.733799	0.722769	0.713497	0.781374	0.744544	0.751986	0.737696	0.761096	0.714416	0.773568	0.753927	0.840155	0.759031	0.719683	0.694666	0.721269	0.737724	0.727666	0.65475	0.721101	0.72241	0.763149	0.771607	0.736628	0.700771	0.73058	0.683634	0.732316	0.752482	0.697338	0.753125
Tem	0.808041	0.724337	0.816011	0.842747	0.810468	0.853092	0.761367	0.810776	0.778624	0.790515	0.792422	0.833983	0.800244	0.781998	0.809345	0.712408	0.795315	0.755864	0.78482	0.823047	0.712623	0.83447	0.805469	0.774812	0.788487	0.755967	0.752864	0.804135	0.818208	0.873089	0.815255	0.69248	0.726947	0.790009	0.815377	0.82642	0.715095	0.797929	0.758816	0.788231	0.780542	0.793244	0.760175	0.805807	0.715856	0.786067	0.765928	0.74364	0.802249
TFH	0.655743	0.660845	0.672065	0.672619	0.681156	0.682315	0.650601	0.711176	0.600624	0.695472	0.720072	0.649301	0.740729	0.649695	0.639085	0.638485	0.66964	0.642243	0.781109	0.67934	0.595017	0.711723	0.736574	0.654941	0.671297	0.665802	0.614261	0.685159	0.643666	0.758484	0.700003	0.628777	0.662037	0.702663	0.757156	0.616848	0.621296	0.608801	0.562807	0.638165	0.67952	0.654249	0.690744	0.593772	0.613928	0.661578	0.652968	0.633942	0.664462
Tgd	0.341604	0.266253	0.354317	0.284303	0.453301	0.366582	0.214419	0.332777	0.294028	0.409609	0.390542	0.282654	0.427483	0.270764	0.342363	0.372293	0.327019	0.33394	0.46735	0.250012	0.322084	0.365366	0.329639	0.295246	0.42029	0.355699	0.397565	0.309827	0.296903	0.408901	0.270616	0.307262	0.360888	0.429291	0.464923	0.391996	0.258308	0.307773	0.341662	0.41651	0.271488	0.29707	0.378455	0.259709	0.336055	0.285206	0.347271	0.216051	0.304336
Th1 cells	0.618522	0.590225	0.640301	0.619968	0.601957	0.617888	0.549617	0.648796	0.531588	0.662303	0.655205	0.610894	0.670272	0.628138	0.614348	0.583807	0.625441	0.605081	0.657779	0.646363	0.444176	0.642837	0.633123	0.641639	0.625345	0.600944	0.58213	0.583138	0.628072	0.623763	0.622152	0.567103	0.61447	0.621657	0.650939	0.607664	0.502097	0.513335	0.566651	0.652201	0.536672	0.598131	0.647442	0.592633	0.590411	0.608873	0.610536	0.558673	0.652525
Th17 cells	0.44913	0.523943	0.469859	0.508244	0.490255	0.557173	0.487728	0.562171	0.574694	0.510795	0.504843	0.494947	0.586464	0.518433	0.609324	0.492389	0.506345	0.526051	0.510919	0.448074	0.530963	0.59874	0.546149	0.470475	0.591634	0.552371	0.52061	0.4994	0.635582	0.452117	0.523234	0.564224	0.514034	0.546954	0.557609	0.517353	0.574156	0.609851	0.570882	0.456909	0.565973	0.545679	0.476134	0.47067	0.633956	0.601276	0.537654	0.526199	0.47478
Th2 cells	0.638359	0.652981	0.648077	0.627473	0.611517	0.623081	0.609744	0.678536	0.617441	0.683418	0.665253	0.657349	0.675642	0.649374	0.591505	0.619462	0.669116	0.625692	0.650528	0.623535	0.649493	0.678199	0.619865	0.641723	0.656689	0.694732	0.662237	0.641649	0.607094	0.643436	0.654771	0.670822	0.64964	0.63566	0.651977	0.687615	0.617195	0.652739	0.628515	0.685274	0.626364	0.629319	0.669846	0.66825	0.638345	0.645934	0.694187	0.686147	0.69694
TReg	0.544579	0.463164	0.730993	0.543221	0.538343	0.518983	0.352382	0.561928	0.462711	0.636403	0.669844	0.559363	0.74457	0.567711	0.53256	0.483882	0.526375	0.543573	0.613019	0.594966	0.315923	0.689154	0.516921	0.524414	0.57812	0.50621	0.421577	0.393164	0.56409	0.63243	0.533717	0.483027	0.538595	0.550764	0.581037	0.431483	0.37657	0.4081	0.410463	0.561425	0.558709	0.472517	0.544378	0.426354	0.404781	0.548501	0.527481	0.494443	0.530197
[truncated: 96 more columns]

## Sheet: Supplementary Table 10
Supplementary Table 10. Cytolytic activity (CYT) result of TCGA-PDAC samples
Sample ID	CYT	Risk.Group
TCGA-IB-8127-01	17.2863	Low Risk
TCGA-3A-A9IH-01	4.43235	High Risk
TCGA-IB-AAUS-01	31.628	Low Risk
TCGA-3E-AAAY-01	17.8989	Low Risk
TCGA-3A-A9I7-01	18.8592	Low Risk
TCGA-F2-7273-01	18.7874	Low Risk
TCGA-3A-A9IU-01	4.40395	High Risk
TCGA-IB-7897-01	39.0937	Low Risk
TCGA-S4-A8RM-01	10.1564	Low Risk
TCGA-IB-7885-01	13.7197	Low Risk
TCGA-IB-7645-01	32.0181	Low Risk
TCGA-IB-AAUU-01	6.66905	High Risk
TCGA-HZ-8637-01	49.6505	Low Risk
TCGA-2J-AAB8-01	8.97324	High Risk
TCGA-OE-A75W-01	21.4869	Low Risk
TCGA-IB-AAUO-01	14.1448	High Risk
TCGA-IB-A5SS-01	12.2249	High Risk
TCGA-PZ-A5RE-01	8.43295	High Risk
TCGA-US-A77J-01	26.1841	High Risk
TCGA-YB-A89D-01	9.25585	High Risk
TCGA-FB-AAPP-01	3.34497	High Risk
TCGA-HZ-7918-01	38.0415	Low Risk
TCGA-XD-AAUH-01	24.3568	Low Risk
TCGA-HZ-8315-01	16.1516	Low Risk
TCGA-IB-7649-01	24.7863	Low Risk
TCGA-2J-AABU-01	13.5072	High Risk
TCGA-HZ-8317-01	5.3959	Low Risk
TCGA-RB-AA9M-01	9.84689	Low Risk
TCGA-2J-AABE-01	4.56027	High Risk
TCGA-IB-AAUP-01	37.6524	Low Risk
TCGA-FB-AAPZ-01	13.2073	High Risk
TCGA-IB-7887-01	13.3892	Low Risk
TCGA-2L-AAQJ-01	7.39225	High Risk
TCGA-RL-AAAS-01	34.0819	Low Risk
TCGA-FB-A4P5-01	51.0276	High Risk
TCGA-3A-A9IZ-01	5.60692	High Risk
TCGA-US-A779-01	1.95484	High Risk
TCGA-US-A77G-01	3.77914	High Risk
TCGA-FB-AAQ0-01	4.87515	High Risk
TCGA-IB-7646-01	11.1681	High Risk
TCGA-IB-A6UG-01	5.97055	Low Risk
TCGA-IB-AAUQ-01	6.36893	High Risk
TCGA-IB-A5SQ-01	10.3214	High Risk
TCGA-2L-AAQA-01	3.86566	High Risk
TCGA-HV-AA8X-01	3.12451	High Risk
TCGA-IB-7652-01	6.88115	Low Risk
TCGA-HZ-7922-01	10.1143	Low Risk
TCGA-S4-A8RO-01	4.77361	High Risk
TCGA-IB-7893-01	6.83412	High Risk
TCGA-Z5-AAPL-01	46.1309	High Risk
TCGA-HZ-8003-01	9.77866	Low Risk
TCGA-HZ-A49H-01	21.7282	Low Risk
TCGA-3A-A9J0-01	11.8516	Low Risk
TCGA-HV-A5A5-01	13.2321	Low Risk
TCGA-HZ-7923-01	30.7189	Low Risk
TCGA-2J-AAB9-01	7.79006	High Risk
TCGA-F2-6880-01	1.01854	High Risk
TCGA-IB-AAUR-01	60.247	Low Risk
TCGA-IB-7654-01	7.56808	Low Risk
TCGA-3A-A9I9-01	5.31651	High Risk
TCGA-IB-A5ST-01	37.5496	Low Risk
TCGA-2J-AABF-01	12.9541	Low Risk
TCGA-IB-AAUW-01	16.4878	Low Risk
TCGA-LB-A8F3-01	1.84123	Low Risk
TCGA-2J-AABO-01	14.7132	High Risk
TCGA-IB-A5SO-01	23.2392	Low Risk
TCGA-M8-A5N4-01	8.37299	High Risk
TCGA-2L-AAQI-01	7.12133	High Risk
TCGA-HZ-A8P1-01	4.8792	High Risk
TCGA-IB-AAUV-01	28.0984	Low Risk
TCGA-HZ-7925-01	9.31818	Low Risk
TCGA-IB-A7LX-01	5.45126	High Risk
TCGA-HZ-7926-01	12.5738	Low Risk
TCGA-HZ-8001-01	25.2415	Low Risk
TCGA-3E-AAAZ-01	4.70697	Low Risk
TCGA-LB-A7SX-01	8.14938	High Risk
TCGA-HV-A5A4-01	9.51117	Low Risk
TCGA-IB-7889-01	17.4498	Low Risk
TCGA-2J-AABV-01	2.24378	High Risk
TCGA-IB-7891-01	15.3367	Low Risk
TCGA-IB-AAUM-01	6.14145	Low Risk
TCGA-3A-A9IX-01	20.3691	Low Risk
TCGA-XD-AAUG-01	8.53286	Low Risk
TCGA-2L-AAQE-01	11.122	Low Risk
TCGA-FB-AAQ2-01	3.51683	High Risk
TCGA-LB-A9Q5-01	4.28852	Low Risk
TCGA-YY-A8LH-01	6.22866	High Risk
TCGA-FB-AAQ1-01	8.17759	High Risk
TCGA-HV-A5A6-01	6.1584	High Risk
TCGA-FB-AAQ3-01	7.81383	High Risk
TCGA-HZ-A77O-01	3.30822	High Risk
TCGA-FB-A4P6-01	16.863	High Risk
TCGA-FB-A78T-01	6.16204	High Risk
TCGA-2J-AAB6-01	2.34094	High Risk
TCGA-IB-7890-01	3.36323	High Risk
TCGA-HZ-8005-01	16.0859	High Risk
TCGA-IB-A5SP-01	12.5733	High Risk
TCGA-F2-A44G-01	4.98559	High Risk
TCGA-IB-7644-01	8.73467	Low Risk
TCGA-F2-A7TX-01	31.9553	Low Risk
TCGA-HV-AA8V-01	11.8684	High Risk
TCGA-IB-8126-01	18.4652	Low Risk
TCGA-FB-A5VM-01	14.0069	High Risk
TCGA-FB-AAPU-01	2.21908	High Risk
TCGA-F2-A44H-01	5.20082	High Risk
TCGA-HZ-A4BH-01	16.3928	Low Risk
TCGA-HZ-A49G-01	13.6138	Low Risk
TCGA-HZ-7924-01	13.5306	Low Risk
TCGA-F2-7276-01	21.4567	Low Risk
TCGA-2J-AABR-01	26.2471	Low Risk
TCGA-3A-A9IB-01	10.6527	Low Risk
TCGA-HV-A7OL-01	13.8726	High Risk
TCGA-FB-AAPS-01	19.9931	Low Risk
TCGA-HV-A5A3-01	5.82008	High Risk
TCGA-2J-AABA-01	9.68172	High Risk
TCGA-XD-AAUL-01	5.11305	Low Risk
TCGA-IB-7886-01	18.2619	Low Risk
TCGA-IB-A6UF-01	3.77187	High Risk
TCGA-US-A774-01	16.4762	Low Risk
TCGA-HZ-7920-01	20.3355	Low Risk
TCGA-HZ-8002-01	25.6915	Low Risk
TCGA-XN-A8T3-01	18.8051	Low Risk
TCGA-FB-AAPY-01	16.4377	High Risk
TCGA-IB-A7M4-01	13.6501	High Risk
TCGA-FB-AAPQ-01	3.27522	High Risk
TCGA-S4-A8RP-01	11.2212	Low Risk
TCGA-HZ-A49I-01	10.3682	High Risk
TCGA-L1-A7W4-01	1.90155	High Risk
TCGA-IB-7651-01	23.7915	Low Risk
TCGA-IB-7888-01	22.7804	Low Risk
TCGA-HZ-7919-01	14.2218	Low Risk
TCGA-2L-AAQL-01	16.2948	Low Risk
TCGA-HZ-8636-01	12.5001	Low Risk
TCGA-XD-AAUI-01	7.29637	High Risk
TCGA-2J-AABT-01	9.29741	Low Risk
TCGA-3A-A9IC-01	7.0224	High Risk
TCGA-IB-AAUN-01	6.33093	High Risk
TCGA-Q3-AA2A-01	18.0844	High Risk
TCGA-FB-A545-01	7.79694	High Risk
TCGA-FB-AAQ6-01	5.58914	High Risk
TCGA-F2-A8YN-01	8.38022	High Risk
TCGA-2J-AABK-01	6.64785	Low Risk
TCGA-H6-8124-01	4.70239	High Risk
TCGA-Q3-A5QY-01	29.1816	Low Risk
TCGA-HZ-A8P0-01	10.6096	High Risk

[truncated: 3 more sheets: Supplementary Table 11, Supplementary Table 12, Supplementary Table 13]
